# Supplementary material for: Effects of Early and Late Time-Restricted Feeding on Parameters of Metabolic Health: An Explorative Literature Assessment
Source: Nutrients. 2024 May 31;16(11):1721. doi: 10.3390/nu16111721 (PMC11175017; doi:10.3390/nu16111721)
Supplement: Supplementary file 1 [file nutrients-16-01721-s001.zip]

Archive with 1 entries (1 files):
- nutrients-3004253-supplementary.pdf
